# Supplementary material for: Expenditures on vaccine-preventable disease surveillance: Analysis and evaluation of comprehensive multi-year plans (cMYPs) for immunization
Source: Vaccine. 2018 Oct 29;36(45):6850–7. doi: 10.1016/j.vaccine.2018.07.068 (PMC7530543; doi:10.1016/j.vaccine.2018.07.068)
Supplement: Supplementary file 1 [file mmc1.xlsx]

## Sheet: Sheet1
Country	WHO Region	Baseline Year World Bank Income Classification	cMYP Baseline Year	Baseline Year Population	Baseline Year Number of Births	Total VPD Surveillance Expenditures, Baseline Year (Expressed in 2015 USD)	VPD Surveillance Expenditures per Capita, Baseline Year (Expressed in 2015 USD)	VPD Surveillance Expenditures per Infant, Baseline Year (Expressed in 2015 USD)	VPD Surveillance as % of Routine Immunization Expenditures, Baseline Year
Afghanistan	Eastern Mediterranean Region	Low-Income	2013	30756708	1.09494e+06	445490	0.0144843	0.406863	0.0115619
Albania	European Region	Lower-Middle-Income	2007	2970017	40400	220263	0.0741623	5.45207	0.108028
Angola	African Region	Lower-Middle-Income	2010	20299592	1.01498e+06	2.77091e+06	0.136501	2.73002	0.121851
Armenia	European Region	Lower-Middle-Income	2009	3252571	40657.1	54794.5	0.0168465	1.34772	0.0164502
Azerbaijan	European Region	Upper-Middle-Income	2009	8896900	151247	446730	0.0502118	2.95364	0.0524751
Bangladesh	South-East Asia Region	Low-Income	2009	1.46191e+08	3.81559e+06	2.87061e+06	0.019636	0.752338	0.0238672
Benin	African Region	Low-Income	2008	8364942	334598	594243	0.0710397	1.77599	0.0702804
Bhutan	South-East Asia Region	Lower-Middle-Income	2012	720679	14800	32115.8	0.0445633	2.16999	0.0250147
Botswana	African Region	Upper-Middle-Income	2004	1835750	47700	262672	0.143087	5.50676	0.0419358
Burkina Faso	African Region	Low-Income	2010	1.58379e+07	728544	196291	0.0123937	0.269429	0.0146516
Burundi	African Region	Low-Income	2010	8.44478e+06	396905	383718	0.0454385	0.966777	0.0484054
Cabo Verde	African Region	Lower-Middle-Income	2005	474224	10100	117645	0.248079	11.648	0.148688
Cambodia	Western Pacific Region	Low-Income	2007	14363519	409587	233142	0.0162315	0.569213	0.0344117
Cameroon	African Region	Lower-Middle-Income	2013	2.08965e+07	940341	289275	0.0138433	0.307628	0.0109489
CAR	African Region	Low-Income	2010	4.6301e+06	162053	579328	0.125122	3.57492	0.101749
Chad	African Region	Low-Income	2013	1.29874e+07	532482	951590	0.0732704	1.78708	0.11197
Comoros	African Region	Low-Income	2014	723518	21706	80323.8	0.111018	3.70054	0.106834
Congo	African Region	Lower-Middle-Income	2010	4.00308e+06	172933	111876	0.0279475	0.646933	0.0377651
Cote d'Ivoire	African Region	Lower-Middle-Income	2009	2.19619e+07	647877	5.5774e+06	0.253958	8.60874	0.249686
DRC	African Region	Low-Income	2010	73510526	2.94042e+06	4.13207e+06	0.0562106	1.40526	0.0712985
Eritrea	African Region	Low-Income	2011	3.6153e+06	108459	163378	0.0451909	1.50636	0.0155278
Ethiopia	African Region	Low-Income	2009	7.75592e+07	2.86969e+06	4.89256e+06	0.0630817	1.70491	0.0587494
Gambia	African Region	Low-Income	2010	1.56652e+06	62660.9	78758.9	0.0502763	1.25691	0.034633
Georgia	European Region	Lower-Middle-Income	2010	4.42766e+06	63758.3	156677	0.035386	2.45736	0.0343997
Ghana	African Region	Lower-Middle-Income	2014	27273724	1090949	433783	0.0159048	0.39762	0.0100275
Guinea	African Region	Low-Income	2010	1.06457e+07	425829	354958	0.0333428	0.833569	0.0245593
Guyana	Region of the Americas	Lower-Middle-Income	2013	761033	13655	77101.9	0.101312	5.64642	0.0220384
Haiti	Region of the Americas	Low-Income	2006	9.04459e+06	253248	63594.7	0.00703125	0.251116	0.00725284
India	South-East Asia Region	Lower-Middle-Income	2012	1.23384e+09	2.46769e+07	2.11586e+07	0.0171485	0.857426	0.0810726
Kenya	African Region	Lower-Middle-Income	2014	38610097	1544404	2.99419e+06	0.0775495	1.93874	0.0568021
Kiribati	Western Pacific Region	Lower-Middle-Income	2010	101166	3287.9	1097.93	0.0108527	0.333929	0.00352164
Kyrgyzstan	European Region	Low-Income	2009	5418300	135458	19991.1	0.00368955	0.147582	0.00349471
Lesotho	African Region	Lower-Middle-Income	2010	1.93741e+06	56184.9	82764	0.0427189	1.47307	0.0646279
Liberia	African Region	Low-Income	2014	3.93831e+06	169347	905951	0.230035	5.34967	0.0781378
Madagascar	African Region	Low-Income	2014	22435181	791962	126906	0.00565656	0.160242	0.00415825
Mali	African Region	Low-Income	2009	14517176	643111	254082	0.0175022	0.395083	0.00957685
Mauritania	African Region	Lower-Middle-Income	2014	3.63641e+06	160002	256363	0.0704987	1.60225	0.0434211
Moldova	European Region	Lower-Middle-Income	2009	4088000	46603.2	593176	0.145102	12.7282	0.114135
Mongolia	Western Pacific Region	Lower-Middle-Income	2011	2759074	68063.3	89414.5	0.0324074	1.3137	0.00751297
Mozambique	African Region	Low-Income	2010	2.24169e+07	963900	614804	0.0274259	0.63783	0.0345921
Myanmar	South-East Asia Region	Lower-Middle-Income	2015	51419420	956401	1416000	0.0275382	1.48055	0.0615411
Nepal	South-East Asia Region	Low-Income	2010	27498585	643467	760460	0.0276545	1.18182	0.0369009
Niger	African Region	Low-Income	2009	1.43407e+07	867251	601281	0.0419284	0.693318	0.0618113
Nigeria	African Region	Lower-Middle-Income	2013	140431790	5.61727e+06	2.16448e+07	0.15413	3.85325	0.091895
Pakistan	Eastern Mediterranean Region	Lower-Middle-Income	2012	172386030	4603800	619277	0.00359238	0.134514	0.00480638
Rwanda	African Region	Low-Income	2011	1.02409e+07	419878	102387	0.00999781	0.243849	0.0216358
Sao Tome & Principe	African Region	Lower-Middle-Income	2014	187788	6009	5244.8	0.0279294	0.872825	0.00475968
Senegal	African Region	Lower-Middle-Income	2010	1.22004e+07	475815	406108	0.0332865	0.853499	0.0434592
Seychelles	African Region	Upper-Middle-Income	2006	84600	1600	39819	0.470674	24.8869	0.208416
Sierra Leone	African Region	Low-Income	2010	5.77164e+06	230866	5.42437e+06	0.939831	23.4958	0.373412
Somalia	Eastern Mediterranean Region	Low-Income	2010	8697600	347904	693070	0.0796852	1.99213	0.111507
Sudan	Eastern Mediterranean Region	Lower-Middle-Income	2010	34733535	1.33203e+06	1.20304e+06	0.0346362	0.903161	0.0170932
Swaziland	African Region	Lower-Middle-Income	2014	1099874	31896	99828.6	0.0907637	3.12982	0.0335082
Tajikistan	European Region	Low-Income	2009	7.58486e+06	219961	184399	0.0243115	0.838328	0.02995
Tanzania	African Region	Low-Income	2014	43625354	1701389	5.43978e+06	0.124693	3.19726	0.0503926
Timor Leste	South-East Asia Region	Lower-Middle-Income	2014	1167242	40735	125752	0.107734	3.08706	0.0921359
Togo	African Region	Low-Income	2009	5.73728e+06	258177	302165	0.052667	1.17038	0.0433907
Uganda	African Region	Low-Income	2014	34856813	1690555	1.24964e+06	0.0358507	0.739191	0.0428975
Uzbekistan	European Region	Lower-Middle-Income	2009	27767100	643225	1.23385e+06	0.0444358	1.91823	0.0144952
Vietnam	Western Pacific Region	Lower-Middle-Income	2014	91680000	1769424	2.07577e+06	0.0226415	1.17313	0.069408
Yemen	Eastern Mediterranean Region	Lower-Middle-Income	2009	2.2885e+07	810278	2.4999e+06	0.109237	3.08524	0.0658143
Zambia	African Region	Lower-Middle-Income	2012	13867929	693396	4.67273e+06	0.336945	6.73891	0.0323024
Zimbabwe	African Region	Low-Income	2010	12595418	390458	832597	0.0661032	2.13236	0.0574563
