# Supplementary material for: Expenditures on vaccine-preventable disease surveillance: Analysis and evaluation of comprehensive multi-year plans (cMYPs) for immunization
Source: Vaccine. 2018 Oct 29;36(45):6850–7. doi: 10.1016/j.vaccine.2018.07.068 (PMC7530543; doi:10.1016/j.vaccine.2018.07.068)
Supplement: Supplementary file 2 [file mmc2.xlsx]

## Sheet: Sheet1
Country	cMYP explicitly budgeted for …
	Surveillance-specific personnel	Surveillance-specific transport	Laboratory personnel	Laboratory reagents	Other laboratory equipment and supplies	Laboratory overhead
Afghanistan	1	1	1	1	1	0		Table Key
Albania	0	0	1	0	1	0		0	cMYP did not explicitly budget for surveillance resource
Angola	1	1	1	0	1	0		1	cMYP explicitly budgeted for surveillance resource
Armenia	1	0	1	0	0	0
Azerbaijan	1	1	1	0	1	0
Bangladesh	1	1	0	0	1	0
Benin	1	1	1	0	0	0
Bhutan	0	0	1	0	0	0
Botswana	1	1	1	0	1	0
Burkina Faso	1	0	0	0	1	0
Burundi	1	1	1	0	0	0
Cabo Verde	1	1	0	0	1	0
Cambodia	0	0	0	1	0	0
Cameroon	1	1	0	1	1	1
CAR	1	0	0	0	1	0
Chad	1	1	1	1	1	0
Comoros	1	0	1	0	0	1
Congo	1	1	0	0	0	0
Cote d'Ivoire	1	0	0	0	1	0
DRC	1	1	0	0	1	1
Eritrea	1	0	0	0	1	0
Ethiopia	1	1	0	0	1	0
Gambia	1	0	0	0	1	0
Georgia	0	0	0	0	0	0
Ghana	1	1	0	0	0	0
Guinea	1	1	0	0	1	1
Guyana	0	1	0	1	0	0
Haiti	1	1	0	0	1	0
India	1	0	1	1	1	0
Kenya	1	0	0	0	0	0
Kiribati	1	0	0	0	0	0
Kyrgyzstan	0	0	0	0	0	0
Lesotho	1	0	0	0	0	0
Liberia	1	0	0	0	0	0
Madagascar	0	0	0	0	0	0
Mali	1	1	0	0	1	0
Mauritania	1	1	0	0	0	0
Moldova	1	1	1	0	1	0
Mongolia	0	1	0	0	1	0
Mozambique	1	1	1	0	1	1
Myanmar	0	0	0	0	0	1
Nepal	1	0	0	0	0	1
Niger	1	1	0	0	1	0
Nigeria	1	1	1	0	1	1
Pakistan	0	0	0	0	0	0
Rwanda	1	0	0	0	0	0
Sao Tome & Principe	0	0	0	0	0	0
Senegal	1	1	0	0	0	0
Seychelles	0	1	1	0	1	0
Sierra Leone	0	1	0	0	1	1
Somalia	1	1	1	0	1	0
Sudan	1	1	1	0	1	0
Swaziland	1	0	0	0	0	0
Tajikistan	0	0	0	0	1	0
Tanzania	1	0	1	1	1	0
Timor Leste	1	1	0	1	1	0
Togo	1	1	1	0	0	1
Uganda	1	0	1	0	1	1
Uzbekistan	0	0	1	0	1	1
Vietnam	1	0	0	0	0	1
Yemen	1	0	0	1	1	0
Zambia	1	0	0	0	1	1
Zimbabwe	1	1	1	0	0	0
TOTAL	48	32	23	9	36	14
